# Supplementary material for: High-throughput phenotyping of wheat ear surface area and ear density in the field
Source: Plant Phenomics. 2026 Mar 9;8(2):100199. doi: 10.1016/j.plaphe.2026.100199 (PMC13316381; doi:10.1016/j.plaphe.2026.100199)
Supplement: Multimedia component 1 [file mmc1.xlsx]

## Sheet: Feuil1
Environment	Plot_number	Genotype	Awns	Row	Col	Treatment	Sowing Date	Replicate	Management	P0_15	P0_nadir	P0_45	Ear_density_Phenomobile (ears/m2)	Ear_surface_Phenomobile (cm2)	EAI_phenomobile
AgroPhen_2023	plot_Y01X008	Chevignon	Awnless	1	8	200	S1	1	200s1	0.853688	0.86255	0.64329	396.51	9.08286	0.360145
AgroPhen_2023	plot_Y01X009	Chevignon	Awnless	1	9	400	S1	1	400s1	0.843317	0.860486	0.626396	462.15	8.24291	0.380946
AgroPhen_2023	plot_Y01X010	Sacramento	Awned	1	10	200	S1	1	200s1	0.89012	0.891495	0.706586	385.1	7.28463	0.280531
AgroPhen_2023	plot_Y01X011	Sacramento	Awned	1	11	400	S1	1	400s1	0.87889	0.886015	0.693009	481.05	6.19677	0.298096
AgroPhen_2023	plot_Y01X012	Renan	Awned	1	12	200	S1	1	200s1	0.859442	0.864392	0.682198	384.83	8.35479	0.321517
AgroPhen_2023	plot_Y01X013	Renan	Awned	1	13	400	S1	1	400s1	0.855531	0.867862	0.665026	447.34	7.54385	0.337467
AgroPhen_2023	plot_Y01X014	Nogal	Awned	1	14	200	S1	1	200s1	0.847988	0.856123	0.604942	386.95	10.3862	0.401894
AgroPhen_2023	plot_Y01X015	Nogal	Awned	1	15	400	S1	1	400s1	0.839188	0.847241	0.588644	471.9	9.00063	0.42474
AgroPhen_2023	plot_Y01X016	Absalon	Awnless	1	16	200	S1	1	200s1	0.727642	0.768862	0.593737	433.61	11.3244	0.491036
AgroPhen_2023	plot_Y01X017	Absalon	Awnless	1	17	400	S1	1	400s1	0.716769	0.734814	0.58609	546.01	9.45123	0.516047
AgroPhen_2023	plot_Y01X026	Sacramento	Awned	1	26	200	S2	1	200s2	0.889662	0.905426	0.688332	414.62	7.05435	0.292487
AgroPhen_2023	plot_Y01X029	Nogal	Awned	1	29	400	S2	1	400s2	0.840045	0.851702	0.593399	482.53	8.66408	0.418068
AgroPhen_2023	plot_Y01X030	Oregrain	Awnless	1	30	200	S2	1	200s2	0.86269	0.882286	0.59657	456.65	8.68918	0.396791
AgroPhen_2023	plot_Y01X031	Oregrain	Awnless	1	31	400	S2	1	400s2	0.853911	0.883496	0.552422	524.57	8.51526	0.446685
AgroPhen_2023	plot_Y01X032	Nemo	Awned	1	32	200	S2	1	200s2	0.87621	0.890731	0.657445	474.01	6.95857	0.329843
AgroPhen_2023	plot_Y01X033	Nemo	Awned	1	33	400	S2	1	400s2	0.861265	0.877545	0.62413	564.11	6.57948	0.371155
AgroPhen_2023	plot_Y01X034	Apache	Awnless	1	34	200	S2	1	200s2	0.865195	0.899443	0.599965	417.74	9.26809	0.387165
AgroPhen_2023	plot_Y01X035	Apache	Awnless	1	35	400	S2	1	400s2	0.863605	0.883204	0.551232	551.78	8.05608	0.444518
AgroPhen_2023	plot_Y02X002	Nemo	Awned	2	2	200	S1	1	200s1	0.876129	0.888494	0.699376	449.92	6.50645	0.292738
AgroPhen_2023	plot_Y02X003	Nemo	Awned	2	3	400	S1	1	400s1	0.881285	0.883124	0.682059	485.46	6.3417	0.307864
AgroPhen_2023	plot_Y02X004	Fructidor	Awnless	2	4	200	S1	1	200s1	0.873348	0.889264	0.621985	428.96	8.51458	0.365242
AgroPhen_2023	plot_Y02X005	Fructidor	Awnless	2	5	400	S1	1	400s1	0.868743	0.879676	0.618869	488.05	7.64134	0.372936
AgroPhen_2023	plot_Y02X006	Apache	Awnless	2	6	200	S1	1	200s1	0.852932	0.870045	0.57614	456.81	9.31472	0.425506
AgroPhen_2023	plot_Y02X007	Apache	Awnless	2	7	400	S1	1	400s1	0.84033	0.874634	0.558484	553.94	8.08442	0.447829
AgroPhen_2023	plot_Y02X008	Oregrain	Awnless	2	8	200	S1	1	200s1	0.867995	0.885818	0.61274	445.58	8.46996	0.377404
AgroPhen_2023	plot_Y02X009	Oregrain	Awnless	2	9	400	S1	1	400s1	0.863945	0.875821	0.591557	513.09	7.86395	0.403491
AgroPhen_2023	plot_Y02X010	Rubisko	Awned	2	10	200	S1	1	200s1	0.84772	0.863445	0.690675	463.45	6.87479	0.318612
AgroPhen_2023	plot_Y02X011	Rubisko	Awned	2	11	400	S1	1	400s1	0.841182	0.855038	0.667621	547.1	6.29663	0.344489
AgroPhen_2023	plot_Y02X020	Absalon	Awnless	2	20	200	S2	1	200s2	0.756684	0.774531	0.583072	500.7	9.74094	0.487729
AgroPhen_2023	plot_Y02X021	Absalon	Awnless	2	21	400	S2	1	400s2	0.760667	0.769606	0.577753	530.31	9.3041	0.493406
AgroPhen_2023	plot_Y02X022	Chevignon	Awnless	2	22	200	S2	1	200s2	0.843225	0.885139	0.587986	429.7	9.58823	0.412006
AgroPhen_2023	plot_Y02X023	Chevignon	Awnless	2	23	400	S2	1	400s2	0.848304	0.867895	0.580967	492.01	8.59329	0.422799
AgroPhen_2023	plot_Y02X024	Fructidor	Awnless	2	24	200	S2	1	200s2	0.893377	0.920065	0.641569	416.18	7.92543	0.32984
AgroPhen_2023	plot_Y02X025	Fructidor	Awnless	2	25	400	S2	1	400s2	0.885159	0.90405	0.613192	530.72	6.88144	0.365212
AgroPhen_2023	plot_Y02X026	Rubisko	Awned	2	26	200	S2	1	200s2	0.841977	0.859731	0.665225	457.32	7.54178	0.344901
AgroPhen_2023	plot_Y02X027	Rubisko	Awned	2	27	400	S2	1	400s2	0.83649	0.849681	0.655563	563.22	6.37615	0.359118
AgroPhen_2023	plot_Y02X028	Renan	Awned	2	28	200	S2	1	200s2	0.877373	0.902423	0.609734	428.35	8.68354	0.371959
AgroPhen_2023	plot_Y02X029	Renan	Awned	2	29	400	S2	1	400s2	0.872152	0.887674	0.624302	461.86	7.87874	0.363887
AgroPhen_2023	plot_Y03X008	Nogal	Awned	3	8	400	S1	2	400s1	0.839359	0.839762	0.585869	482.35	8.91418	0.429976
AgroPhen_2023	plot_Y03X009	Nogal	Awned	3	9	200	S1	2	200s1	0.840907	0.858475	0.602239	417.27	9.74294	0.406544
AgroPhen_2023	plot_Y03X010	Fructidor	Awnless	3	10	400	S1	2	400s1	0.862358	0.890831	0.608436	527.66	7.24415	0.382245
AgroPhen_2023	plot_Y03X011	Fructidor	Awnless	3	11	200	S1	2	200s1	0.864676	0.892003	0.631099	462.89	7.74845	0.358668
AgroPhen_2023	plot_Y03X012	Apache	Awnless	3	12	400	S1	2	400s1	0.857583	0.87932	0.567309	536.43	8.02245	0.430348
AgroPhen_2023	plot_Y03X013	Apache	Awnless	3	13	200	S1	2	200s1	0.860256	0.874707	0.595524	465.33	8.61979	0.401104
AgroPhen_2023	plot_Y03X014	Nemo	Awned	3	14	400	S1	2	400s1	0.858398	0.878567	0.640318	588.73	6.05086	0.356232
AgroPhen_2023	plot_Y03X015	Nemo	Awned	3	15	200	S1	2	200s1	0.868195	0.886076	0.673023	472.55	6.76869	0.319854
AgroPhen_2023	plot_Y03X016	Oregrain	Awnless	3	16	400	S1	2	400s1	0.86268	0.885976	0.566464	553.83	7.71597	0.427333
AgroPhen_2023	plot_Y03X017	Oregrain	Awnless	3	17	200	S1	2	200s1	0.868615	0.878415	0.610768	484.51	7.8725	0.381431
AgroPhen_2023	plot_Y03X026	Apache	Awnless	3	26	400	S2	2	400s2	0.874159	0.889051	0.577574	512.05	8.01336	0.410324
AgroPhen_2023	plot_Y03X027	Apache	Awnless	3	27	200	S2	2	200s2	0.873823	0.887895	0.585462	457.61	8.79577	0.402503
AgroPhen_2023	plot_Y03X028	Renan	Awned	3	28	400	S2	2	400s2	0.892736	0.912931	0.660807	479.33	6.55316	0.314113
AgroPhen_2023	plot_Y03X029	Renan	Awned	3	29	200	S2	2	200s2	0.891556	0.917737	0.636301	440.57	7.63146	0.336219
AgroPhen_2023	plot_Y03X030	Fructidor	Awnless	3	30	400	S2	2	400s2	0.881502	0.901242	0.623816	515.43	6.9236	0.356863
AgroPhen_2023	plot_Y03X031	Fructidor	Awnless	3	31	200	S2	2	200s2	0.894042	0.907035	0.624778	453.05	7.71888	0.349704
AgroPhen_2023	plot_Y03X032	Nogal	Awned	3	32	400	S2	2	400s2	0.85044	0.868221	0.62179	495.06	7.68317	0.380363
AgroPhen_2023	plot_Y03X033	Nogal	Awned	3	33	200	S2	2	200s2	0.856751	0.881837	0.616483	430.33	8.80798	0.379034
AgroPhen_2023	plot_Y03X034	Chevignon	Awnless	3	34	400	S2	2	400s2	0.864787	0.888727	0.600504	459.04	8.49652	0.390024
AgroPhen_2023	plot_Y03X035	Chevignon	Awnless	3	35	200	S2	2	200s2	0.870094	0.881528	0.606456	414.11	9.27929	0.384265
AgroPhen_2023	plot_Y04X002	Chevignon	Awnless	4	2	400	S1	2	400s1	0.817129	0.835861	0.570687	539.2	8.45332	0.455803
AgroPhen_2023	plot_Y04X003	Chevignon	Awnless	4	3	200	S1	2	200s1	0.832176	0.855565	0.620969	412.34	9.50766	0.392039
AgroPhen_2023	plot_Y04X004	Rubisko	Awned	4	4	400	S1	2	400s1	0.830817	0.858042	0.652419	559.53	6.46169	0.361551
AgroPhen_2023	plot_Y04X005	Rubisko	Awned	4	5	200	S1	2	200s1	0.843261	0.856104	0.671409	466.91	7.27993	0.339907
AgroPhen_2023	plot_Y04X006	Sacramento	Awned	4	6	400	S1	2	400s1	0.866356	0.880783	0.652383	558.63	6.10793	0.341207
AgroPhen_2023	plot_Y04X007	Sacramento	Awned	4	7	200	S1	2	200s1	0.869615	0.896074	0.659474	482.25	6.8165	0.328726
AgroPhen_2023	plot_Y04X008	Renan	Awned	4	8	400	S1	2	400s1	0.837573	0.855183	0.638808	491.79	7.58027	0.37279
AgroPhen_2023	plot_Y04X009	Renan	Awned	4	9	200	S1	2	200s1	0.836091	0.85426	0.643029	424.43	8.70852	0.369616
AgroPhen_2023	plot_Y04X010	Absalon	Awnless	4	10	400	S1	2	400s1	0.722956	0.722234	0.555923	579.65	9.49439	0.550342
AgroPhen_2023	plot_Y04X011	Absalon	Awnless	4	11	200	S1	2	200s1	0.726826	0.772261	0.558646	513.4	10.2737	0.527454
AgroPhen_2023	plot_Y04X020	Rubisko	Awned	4	20	400	S2	2	400s2	0.831947	0.845667	0.657683	583.64	6.17085	0.360155
AgroPhen_2023	plot_Y04X021	Rubisko	Awned	4	21	200	S2	2	200s2	0.842615	0.861472	0.669009	490.48	6.94507	0.340642
AgroPhen_2023	plot_Y04X022	Nemo	Awned	4	22	400	S2	2	400s2	0.857885	0.875625	0.632099	600.47	6.0825	0.365236
AgroPhen_2023	plot_Y04X023	Nemo	Awned	4	23	200	S2	2	200s2	0.867515	0.8818	0.655441	509.45	6.62694	0.337609
AgroPhen_2023	plot_Y04X024	Sacramento	Awned	4	24	400	S2	2	400s2	0.874009	0.888135	0.632611	562.48	6.31108	0.354986
AgroPhen_2023	plot_Y04X025	Sacramento	Awned	4	25	200	S2	2	200s2	0.880067	0.890241	0.665336	502.88	6.38927	0.321304
AgroPhen_2023	plot_Y04X026	Absalon	Awnless	4	26	400	S2	2	400s2	0.743242	0.765815	0.559595	603.94	8.63697	0.521621
AgroPhen_2023	plot_Y04X027	Absalon	Awnless	4	27	200	S2	2	200s2	0.774164	0.778559	0.624879	526.35	8.29732	0.43673
AgroPhen_2023	plot_Y04X028	Oregrain	Awnless	4	28	400	S2	2	400s2	0.85885	0.88865	0.52985	570.04	8.22389	0.468795
AgroPhen_2023	plot_Y04X029	Oregrain	Awnless	4	29	200	S2	2	200s2	0.861741	0.885224	0.568838	503.98	8.43984	0.425351
DiaPhen_2022	plot_0005	Renan	Awned	1	2	WW	S2	1	WWs2	0.919554	0.926322	0.812148	427.82	4.08212	0.174641
DiaPhen_2022	plot_0009	Oregrain	Awnless	1	3	WW	S2	1	WWs2	0.885801	0.902873	0.697481	531.36	5.39289	0.286557
DiaPhen_2022	plot_0013	Apache	Awnless	1	4	WW	S2	1	WWs2	0.934823	0.943918	0.767095	421.31	4.72854	0.199218
DiaPhen_2022	plot_0015	Absalon	Awnless	3	4	WW	S2	2	WWs2	0.836914	0.845032	0.720659	500.07	6.04998	0.302541
DiaPhen_2022	plot_0017	Absalon	Awnless	1	5	WW	S2	1	WWs2	0.777842	0.795252	0.654366	509.26	7.87922	0.401257
DiaPhen_2022	plot_0019	Rubisko	Awned	3	5	WW	S2	2	WWs2	0.893107	0.893141	0.772209	454.27	4.9452	0.224646
DiaPhen_2022	plot_0023	Chevignon	Awnless	3	6	WW	S2	2	WWs2	0.889153	0.91411	0.753493	424.76	5.52664	0.23475
DiaPhen_2022	plot_0025	Nogal	Awned	1	7	WW	S2	1	WWs2	0.847454	0.863833	0.711807	485.69	6.17997	0.300155
DiaPhen_2022	plot_0026	Rubisko	Awned	2	7	WW	S2	1	WWs2	0.881208	0.886599	0.776068	489.18	4.65765	0.227843
DiaPhen_2022	plot_0027	Apache	Awnless	3	7	WW	S2	2	WWs2	0.945626	0.959696	0.732993	412.28	5.30917	0.218887
DiaPhen_2022	plot_0028	Fructidor	Awnless	4	7	WW	S2	2	WWs2	0.908705	0.905788	0.762454	427.63	5.21748	0.223115
DiaPhen_2022	plot_0029	Chevignon	Awnless	1	8	WW	S2	1	WWs2	0.879963	0.885202	0.727433	479.16	5.59951	0.268306
DiaPhen_2022	plot_0031	Sacramento	Awned	3	8	WW	S2	2	WWs2	0.91933	0.928426	0.803942	423.56	4.25707	0.180313
DiaPhen_2022	plot_0033	Nemo	Awned	1	9	WW	S2	1	WWs2	0.860919	0.886524	0.755905	511.26	4.91621	0.251346
DiaPhen_2022	plot_0035	Renan	Awned	3	9	WW	S2	2	WWs2	0.926727	0.942591	0.822041	385.37	4.15291	0.160041
DiaPhen_2022	plot_0037	Sacramento	Awned	1	10	WW	S2	1	WWs2	0.888803	0.904085	0.763677	491.59	4.67179	0.22966
DiaPhen_2022	plot_0039	Nogal	Awned	3	10	WW	S2	2	WWs2	0.855084	0.858177	0.711257	473.74	6.32361	0.299575
DiaPhen_2022	plot_0050	Nemo	Awned	2	13	WW	S1	1	WWs1	0.859908	0.868905	0.653247	508.53	6.81287	0.346455
DiaPhen_2022	plot_0052	Nogal	Awned	4	13	WW	S1	2	WWs1	0.854105	0.875126	0.647872	414.17	8.49201	0.351713
DiaPhen_2022	plot_0054	Oregrain	Awnless	2	14	WW	S1	1	WWs1	0.874357	0.905154	0.638938	566.1	6.06982	0.343612
DiaPhen_2022	plot_0056	Chevignon	Awnless	4	14	WW	S1	2	WWs1	0.803961	0.866418	0.634656	512.72	7.53243	0.386203
DiaPhen_2022	plot_0058	Rubisko	Awned	2	15	WW	S1	1	WWs1	0.865046	0.850236	0.68322	412.46	7.83185	0.323032
DiaPhen_2022	plot_0060	Rubisko	Awned	4	15	WW	S1	2	WWs1	0.810847	0.849402	0.646658	535.58	7.0472	0.377434
DiaPhen_2022	plot_0061	Renan	Awned	1	16	WW	S1	1	WWs1	0.881549	0.913345	0.703334	429.82	6.51049	0.279834
DiaPhen_2022	plot_0062	Chevignon	Awnless	2	16	WW	S1	1	WWs1	0.837708	0.873202	0.660051	509.04	6.81794	0.34706
DiaPhen_2022	plot_0063	Oregrain	Awnless	3	16	WW	S1	2	WWs1	0.867872	0.911463	0.636935	522.15	6.6265	0.346003
DiaPhen_2022	plot_0064	Absalon	Awnless	4	16	WW	S1	2	WWs1	0.708257	0.789091	0.65024	527.97	8.27555	0.436924
DiaPhen_2022	plot_0066	Sacramento	Awned	2	17	WW	S1	1	WWs1	0.872173	0.889933	0.687967	468.61	6.48285	0.303793
DiaPhen_2022	plot_0068	Fructidor	Awnless	4	17	WW	S1	2	WWs1	0.876205	0.898724	0.666822	480.28	6.63683	0.318754
DiaPhen_2022	plot_0070	Fructidor	Awnless	2	18	WW	S1	1	WWs1	0.867048	0.886379	0.654031	474.29	7.11988	0.337689
DiaPhen_2022	plot_0072	Nemo	Awned	4	18	WW	S1	2	WWs1	0.833228	0.878525	0.654559	547.07	6.43824	0.352217
DiaPhen_2022	plot_0074	Apache	Awnless	2	19	WW	S1	1	WWs1	0.883021	0.887878	0.624679	458.79	7.83656	0.359534
DiaPhen_2022	plot_0076	Sacramento	Awned	4	19	WW	S1	2	WWs1	0.870252	0.898399	0.677738	455.76	6.82552	0.31108
DiaPhen_2022	plot_0078	Absalon	Awnless	2	20	WW	S1	1	WWs1	0.706105	0.747566	0.586936	554.97	9.28401	0.515235
DiaPhen_2022	plot_0080	Renan	Awned	4	20	WW	S1	2	WWs1	0.856639	0.883118	0.662027	468.88	7.14647	0.335084
DiaPhen_2022	plot_0082	Nogal	Awned	2	21	WW	S1	1	WWs1	0.85281	0.87865	0.641927	447.42	7.97327	0.35674
DiaPhen_2022	plot_0084	Apache	Awnless	4	21	WW	S1	2	WWs1	0.858895	0.891907	0.608288	544.45	7.04089	0.383341
DiaPhen_2022	plot_0094	Sacramento	Awned	2	41	WD	S1	1	WDs1	0.874153	0.908938	0.688596	459.72	6.45546	0.296771
DiaPhen_2022	plot_0096	Apache	Awnless	4	41	WD	S1	2	WDs1	0.861482	0.907889	0.64402	565.25	6.06183	0.342645
DiaPhen_2022	plot_0098	Renan	Awned	2	42	WD	S1	1	WDs1	0.87211	0.880144	0.683171	439.81	7.07354	0.311102
DiaPhen_2022	plot_0100	Oregrain	Awnless	4	42	WD	S1	2	WDs1	0.859495	0.909597	0.636436	566.27	6.18275	0.350111
DiaPhen_2022	plot_0102	Oregrain	Awnless	2	43	WD	S1	1	WDs1	0.869974	0.908556	0.652287	562.73	5.89158	0.331537
DiaPhen_2022	plot_0104	Nogal	Awned	4	43	WD	S1	2	WDs1	0.85772	0.895928	0.677727	463.82	6.82231	0.316432
DiaPhen_2022	plot_0106	Absalon	Awnless	2	44	WD	S1	1	WDs1	0.748705	0.780309	0.62365	524.02	8.54766	0.447915
DiaPhen_2022	plot_0108	Chevignon	Awnless	4	44	WD	S1	2	WDs1	0.841535	0.854047	0.63886	461.67	8.04918	0.371606
DiaPhen_2022	plot_0110	Apache	Awnless	2	45	WD	S1	1	WDs1	0.867351	0.908406	0.66938	569.72	5.55914	0.316715
DiaPhen_2022	plot_0112	Fructidor	Awnless	4	45	WD	S1	2	WDs1	0.86894	0.902139	0.653945	559.62	5.93774	0.332288
DiaPhen_2022	plot_0113	Nogal	Awned	1	46	WD	S1	1	WDs1	0.860637	0.87982	0.654259	514.33	6.64643	0.341846
DiaPhen_2022	plot_0114	Chevignon	Awnless	2	46	WD	S1	1	WDs1	0.834593	0.862846	0.648659	522.43	6.93171	0.362133
DiaPhen_2022	plot_0115	Nemo	Awned	3	46	WD	S1	2	WDs1	0.846729	0.888221	0.669401	567.15	5.82611	0.330428
DiaPhen_2022	plot_0116	Absalon	Awnless	4	46	WD	S1	2	WDs1	0.70372	0.773312	0.612595	573.22	8.38995	0.480929
DiaPhen_2022	plot_0118	Rubisko	Awned	2	47	WD	S1	1	WDs1	0.823354	0.85375	0.663528	551.02	6.45068	0.355446
DiaPhen_2022	plot_0120	Sacramento	Awned	4	47	WD	S1	2	WDs1	0.866364	0.892612	0.687313	518.39	5.89659	0.305674
DiaPhen_2022	plot_0122	Nemo	Awned	2	48	WD	S1	1	WDs1	0.838917	0.858205	0.638337	565.47	6.57459	0.371773
DiaPhen_2022	plot_0124	Renan	Awned	4	48	WD	S1	2	WDs1	0.850866	0.863097	0.655274	470.58	7.43192	0.349731
DiaPhen_2022	plot_0126	Fructidor	Awnless	2	49	WD	S1	1	WDs1	0.88391	0.904385	0.682705	468.9	6.3953	0.299875
DiaPhen_2022	plot_0128	Rubisko	Awned	4	49	WD	S1	2	WDs1	0.824789	0.852119	0.663547	532.87	6.66946	0.355396
DiaPhen_2022	plot_0137	Fructidor	Awnless	1	52	WD	S2	1	WDs2	0.906608	0.907829	0.764093	427.96	5.18556	0.221921
DiaPhen_2022	plot_0139	Nemo	Awned	3	52	WD	S2	2	WDs2	0.893079	0.892247	0.803802	385.15	5.2032	0.200401
DiaPhen_2022	plot_0141	Absalon	Awnless	1	53	WD	S2	1	WDs2	0.820274	0.837862	0.745654	463.92	6.25892	0.290364
DiaPhen_2022	plot_0143	Chevignon	Awnless	3	53	WD	S2	2	WDs2	0.898674	0.914055	0.804977	389.29	4.90547	0.190965
DiaPhen_2022	plot_0145	Oregrain	Awnless	1	54	WD	S2	1	WDs2	0.888211	0.909512	0.739951	475.38	5.20741	0.24755
DiaPhen_2022	plot_0147	Nogal	Awned	3	54	WD	S2	2	WDs2	0.902137	0.8892	0.758194	401.93	5.81855	0.233865
DiaPhen_2022	plot_0149	Sacramento	Awned	1	55	WD	S2	1	WDs2	0.909259	0.911197	0.807885	403.35	4.60895	0.185902
DiaPhen_2022	plot_0150	Chevignon	Awnless	2	55	WD	S2	1	WDs2	0.874843	0.891864	0.749222	438.54	5.70218	0.250063
DiaPhen_2022	plot_0151	Fructidor	Awnless	3	55	WD	S2	2	WDs2	0.9222	0.938125	0.823482	372.99	4.33824	0.161812
DiaPhen_2022	plot_0152	Sacramento	Awned	4	55	WD	S2	2	WDs2	0.920209	0.919836	0.844662	368.02	4.1388	0.152316
DiaPhen_2022	plot_0153	Nemo	Awned	1	56	WD	S2	1	WDs2	0.884683	0.888195	0.782621	416.93	5.29981	0.220965
DiaPhen_2022	plot_0155	Rubisko	Awned	3	56	WD	S2	2	WDs2	0.908795	0.882007	0.851966	353.52	4.59434	0.162419
DiaPhen_2022	plot_0157	Nogal	Awned	1	57	WD	S2	1	WDs2	0.890496	0.897996	0.75536	450.11	5.27855	0.237593
DiaPhen_2022	plot_0159	Absalon	Awnless	3	57	WD	S2	2	WDs2	0.856363	0.875827	0.800841	367.69	6.01066	0.221006
DiaPhen_2022	plot_0161	Rubisko	Awned	1	58	WD	S2	1	WDs2	0.892187	0.89118	0.79503	389.59	5.33266	0.207755
DiaPhen_2022	plot_0163	Oregrain	Awnless	3	58	WD	S2	2	WDs2	0.913172	0.917066	0.802478	438.02	4.26701	0.186904
DiaPhen_2022	plot_0165	Apache	Awnless	1	59	WD	S2	1	WDs2	0.919995	0.936036	0.842041	420.38	3.55735	0.149544
DiaPhen_2022	plot_0167	Renan	Awned	3	59	WD	S2	2	WDs2	0.951986	0.96466	0.909098	236.46	3.53802	0.0836601
DiaPhen_2022	plot_0169	Renan	Awned	1	60	WD	S2	1	WDs2	0.917352	0.923283	0.827839	378.07	4.35339	0.164589
DiaPhen_2022	plot_0171	Apache	Awnless	3	60	WD	S2	2	WDs2	0.928431	0.949084	0.864591	362.19	3.49883	0.126724
DiaPhen_2023	plot_0007	Sacramento	Awned	1	7	WD	S2	1	WDs2	0.925086	0.932709	0.769611	380.45	5.35626	0.203779
DiaPhen_2023	plot_0013	Chevignon	Awnless	1	13	WD	S1	1	WDs1	0.834599	0.8573	0.644863	549.93	6.68218	0.367473
DiaPhen_2023	plot_0014	Apache	Awnless	1	14	WD	S1	1	WDs1	0.843104	0.889416	0.621616	599.32	6.28581	0.376721
DiaPhen_2023	plot_0015	Nemo	Awned	1	15	WD	S1	1	WDs1	0.859091	0.884382	0.678152	557.14	5.72691	0.319069
DiaPhen_2023	plot_0016	Nogal	Awned	1	16	WD	S1	1	WDs1	0.862716	0.890431	0.661582	486.12	6.8093	0.331014
DiaPhen_2023	plot_0017	Oregrain	Awnless	1	17	WD	S1	1	WDs1	0.846548	0.891525	0.601842	560.44	7.04018	0.39456
DiaPhen_2023	plot_0018	Sacramento	Awned	1	18	WD	S1	1	WDs1	0.87598	0.902714	0.704784	486.44	5.83348	0.283764
DiaPhen_2023	plot_0019	Absalon	Awnless	1	19	WD	S1	1	WDs1	0.774053	0.791687	0.622511	521.66	8.33015	0.434551
DiaPhen_2023	plot_0020	Rubisko	Awned	1	20	WD	S1	1	WDs1	0.825656	0.854852	0.65625	574.47	6.28329	0.360956
DiaPhen_2023	plot_0024	Sacramento	Awned	1	38	WW	S1	1	WWs1	0.853218	0.882427	0.661506	574.4	5.86778	0.337045
DiaPhen_2023	plot_0025	Oregrain	Awnless	1	39	WW	S1	1	WWs1	0.841375	0.875038	0.603859	582.01	6.86465	0.39953
DiaPhen_2023	plot_0026	Apache	Awnless	1	40	WW	S1	1	WWs1	0.846934	0.875287	0.603699	547.42	7.26185	0.397528
DiaPhen_2023	plot_0027	Rubisko	Awned	1	41	WW	S1	1	WWs1	0.833154	0.862761	0.675683	506.3	6.67074	0.33774
DiaPhen_2023	plot_0028	Chevignon	Awnless	1	42	WW	S1	1	WWs1	0.795463	0.833641	0.592624	557.17	7.93233	0.441966
DiaPhen_2023	plot_0029	Nemo	Awned	1	43	WW	S1	1	WWs1	0.832663	0.867486	0.634459	615.98	6.087	0.374947
DiaPhen_2023	plot_0030	Absalon	Awnless	1	44	WW	S1	1	WWs1	0.703641	0.742375	0.585781	587.52	8.84124	0.519441
DiaPhen_2023	plot_0031	Fructidor	Awnless	1	45	WW	S1	1	WWs1	0.831772	0.862571	0.599292	590.19	6.97589	0.41171
DiaPhen_2023	plot_0038	Nemo	Awned	1	52	WW	S2	1	WWs2	0.91259	0.925673	0.729552	542.96	4.47255	0.242842
DiaPhen_2023	plot_0046	Renan	Awned	2	2	WD	S2	1	WDs2	0.934373	0.938097	0.806122	389.38	4.38386	0.170699
DiaPhen_2023	plot_0047	Apache	Awnless	2	3	WD	S2	1	WDs2	0.937766	0.946549	0.78646	413.05	4.41148	0.182216
DiaPhen_2023	plot_0048	Oregrain	Awnless	2	4	WD	S2	1	WDs2	0.914431	0.939447	0.735455	439.26	5.31025	0.233258
DiaPhen_2023	plot_0049	Chevignon	Awnless	2	5	WD	S2	1	WDs2	0.907547	0.928377	0.778476	431.11	4.73434	0.204102
DiaPhen_2023	plot_0050	Fructidor	Awnless	2	6	WD	S2	1	WDs2	0.931594	0.934417	0.773646	423.11	4.6764	0.197863
DiaPhen_2023	plot_0051	Rubisko	Awned	2	7	WD	S2	1	WDs2	0.918122	0.930593	0.79536	414.65	4.50164	0.186661
DiaPhen_2023	plot_0052	Nemo	Awned	2	8	WD	S2	1	WDs2	0.89959	0.905323	0.756307	503.84	4.59272	0.231399
DiaPhen_2023	plot_0053	Nogal	Awned	2	9	WD	S2	1	WDs2	0.898153	0.915032	0.737788	410.91	5.94215	0.244169
DiaPhen_2023	plot_0054	Absalon	Awnless	2	10	WD	S2	1	WDs2	0.848731	0.851144	0.72221	453.07	6.50731	0.294827
DiaPhen_2023	plot_0060	Fructidor	Awnless	2	16	WD	S1	1	WDs1	0.874226	0.897149	0.670036	512.24	6.18863	0.317006
DiaPhen_2023	plot_0073	Nogal	Awned	2	43	WW	S1	1	WWs1	0.825289	0.86306	0.602263	552.12	7.4442	0.411009
DiaPhen_2023	plot_0079	Rubisko	Awned	2	49	WW	S2	1	WWs2	0.891889	0.912151	0.762432	488.71	4.64786	0.227146
DiaPhen_2023	plot_0080	Renan	Awned	2	50	WW	S2	1	WWs2	0.906124	0.917607	0.743118	460.19	5.13274	0.236203
DiaPhen_2023	plot_0081	Sacramento	Awned	2	51	WW	S2	1	WWs2	0.905422	0.933882	0.739642	499	4.70014	0.234537
DiaPhen_2023	plot_0082	Oregrain	Awnless	2	52	WW	S2	1	WWs2	0.901119	0.933661	0.679521	580.41	4.96144	0.287967
DiaPhen_2023	plot_0083	Fructidor	Awnless	2	53	WW	S2	1	WWs2	0.91183	0.936679	0.751716	457.06	4.84808	0.221586
DiaPhen_2023	plot_0084	Absalon	Awnless	2	54	WW	S2	1	WWs2	0.809211	0.855577	0.669045	601.44	5.90728	0.355287
DiaPhen_2023	plot_0085	Chevignon	Awnless	2	55	WW	S2	1	WWs2	0.887129	0.923493	0.705113	481.2	5.67926	0.273286
DiaPhen_2023	plot_0086	Apache	Awnless	2	56	WW	S2	1	WWs2	0.921482	0.95175	0.703116	504.93	5.04611	0.254793
DiaPhen_2023	plot_0087	Nogal	Awned	2	57	WW	S2	1	WWs2	0.875805	0.897137	0.676533	540.66	5.74364	0.310536
DiaPhen_2023	plot_0095	Chevignon	Awnless	3	7	WD	S2	2	WDs2	0.913842	0.923336	0.743277	427.23	5.42318	0.231695
DiaPhen_2023	plot_0101	Rubisko	Awned	3	13	WD	S1	2	WDs1	0.839959	0.850675	0.654762	541.31	6.61796	0.358237
DiaPhen_2023	plot_0102	Sacramento	Awned	3	14	WD	S1	2	WDs1	0.871329	0.899501	0.694581	465.82	6.34021	0.29534
DiaPhen_2023	plot_0103	Fructidor	Awnless	3	15	WD	S1	2	WDs1	0.862663	0.892496	0.645133	521.8	6.62714	0.345804
DiaPhen_2023	plot_0104	Nemo	Awned	3	16	WD	S1	2	WDs1	0.854225	0.883758	0.668722	597.93	5.51278	0.329626
DiaPhen_2023	plot_0105	Renan	Awned	3	17	WD	S1	2	WDs1	0.830633	0.812465	0.69095	392.48	8.69757	0.341362
DiaPhen_2023	plot_0106	Apache	Awnless	3	18	WD	S1	2	WDs1	0.847899	0.89155	0.638133	547.43	6.5439	0.358233
DiaPhen_2023	plot_0107	Nogal	Awned	3	19	WD	S1	2	WDs1	0.857931	0.881348	0.63301	481.68	7.52712	0.362567
DiaPhen_2023	plot_0108	Chevignon	Awnless	3	20	WD	S1	2	WDs1	0.823546	0.858486	0.650009	543.89	6.73773	0.366459
DiaPhen_2023	plot_0109	Absalon	Awnless	3	21	WD	S1	2	WDs1	0.767378	0.786616	0.602979	517.55	8.85983	0.45854
DiaPhen_2023	plot_0112	Oregrain	Awnless	3	38	WW	S1	2	WWs1	0.848418	0.882023	0.598782	527.25	7.58448	0.399892
DiaPhen_2023	plot_0113	Absalon	Awnless	3	39	WW	S1	2	WWs1	0.713846	0.792566	0.584017	531.27	9.39145	0.49894
DiaPhen_2023	plot_0114	Nemo	Awned	3	40	WW	S1	2	WWs1	0.836148	0.875887	0.639416	629.16	5.82115	0.366243
DiaPhen_2023	plot_0115	Nogal	Awned	3	41	WW	S1	2	WWs1	0.841438	0.879293	0.627347	478.68	7.83084	0.374847
DiaPhen_2023	plot_0116	Rubisko	Awned	3	42	WW	S1	2	WWs1	0.811924	0.853257	0.640084	575.9	6.63367	0.382033
DiaPhen_2023	plot_0117	Fructidor	Awnless	3	43	WW	S1	2	WWs1	0.839949	0.874775	0.604286	562.08	7.11136	0.399715
DiaPhen_2023	plot_0118	Apache	Awnless	3	44	WW	S1	2	WWs1	0.820051	0.864884	0.57153	580.47	7.6574	0.444489
DiaPhen_2023	plot_0119	Chevignon	Awnless	3	45	WW	S1	2	WWs1	0.806435	0.851476	0.617526	561.31	7.24546	0.406695
DiaPhen_2023	plot_0120	Sacramento	Awned	3	46	WW	S1	2	WWs1	0.853202	0.888301	0.656595	558.45	6.08479	0.339805
DiaPhen_2023	plot_0126	Rubisko	Awned	3	52	WW	S2	2	WWs2	0.884073	0.900503	0.744176	507.44	4.89225	0.248252
DiaPhen_2023	plot_0134	Absalon	Awnless	4	2	WD	S2	2	WDs2	0.824766	0.839071	0.705795	461.65	6.97162	0.321845
DiaPhen_2023	plot_0136	Nemo	Awned	4	4	WD	S2	2	WDs2	0.909257	0.923117	0.763034	454.22	4.78415	0.217306
DiaPhen_2023	plot_0137	Nogal	Awned	4	5	WD	S2	2	WDs2	0.900638	0.930281	0.745325	399.67	5.8194	0.232584
DiaPhen_2023	plot_0138	Oregrain	Awnless	4	6	WD	S2	2	WDs2	0.90739	0.925228	0.740773	484.93	4.85526	0.235446
DiaPhen_2023	plot_0139	Fructidor	Awnless	4	7	WD	S2	2	WDs2	0.916473	0.935483	0.761116	456	4.66499	0.212724
DiaPhen_2023	plot_0140	Renan	Awned	4	8	WD	S2	2	WDs2	0.924948	0.944311	0.76862	406.16	4.95504	0.201254
DiaPhen_2023	plot_0141	Apache	Awnless	4	9	WD	S2	2	WDs2	0.928013	0.945819	0.758249	448.64	4.63804	0.208081
DiaPhen_2023	plot_0142	Rubisko	Awned	4	10	WD	S2	2	WDs2	0.909863	0.922934	0.777606	411.73	4.99303	0.205578
DiaPhen_2023	plot_0148	Oregrain	Awnless	4	16	WD	S1	2	WDs1	0.900072	0.920025	0.705789	485.82	5.53981	0.269135
DiaPhen_2023	plot_0161	Renan	Awned	4	43	WW	S1	2	WWs1	0.810124	0.794958	0.684589	450.31	8.0136	0.36086
DiaPhen_2023	plot_0167	Sacramento	Awned	4	49	WW	S2	2	WWs2	0.915709	0.94377	0.756401	471.45	4.54749	0.214391
DiaPhen_2023	plot_0168	Nemo	Awned	4	50	WW	S2	2	WWs2	0.900166	0.930682	0.743759	540.9	4.32463	0.233919
DiaPhen_2023	plot_0169	Apache	Awnless	4	51	WW	S2	2	WWs2	0.928998	0.945112	0.736794	443.61	5.08342	0.225505
DiaPhen_2023	plot_0170	Renan	Awned	4	52	WW	S2	2	WWs2	0.922121	0.936926	0.751511	403.09	5.41137	0.218127
DiaPhen_2023	plot_0171	Absalon	Awnless	4	53	WW	S2	2	WWs2	0.832875	0.865404	0.650529	551.15	6.53579	0.36022
DiaPhen_2023	plot_0172	Chevignon	Awnless	4	54	WW	S2	2	WWs2	0.886637	0.917309	0.710348	478.62	5.65718	0.270764
DiaPhen_2023	plot_0173	Oregrain	Awnless	4	55	WW	S2	2	WWs2	0.901875	0.933712	0.684258	556.78	5.09065	0.283437
DiaPhen_2023	plot_0174	Nogal	Awned	4	56	WW	S2	2	WWs2	0.880887	0.903467	0.682748	521.67	5.77372	0.301198
DiaPhen_2023	plot_0175	Fructidor	Awnless	4	57	WW	S2	2	WWs2	0.915901	0.93195	0.749597	398.59	5.6017	0.223278
